# Supplementary material for: Fluorescent Aerolysin (FLAER) Binding Is Abnormally Low in the Clonal Precursors of Acute Leukemias, with Binding Particularly Low or Absent in Acute Promyelocytic Leukemia
Source: Int J Mol Sci. 2024 Nov 5;25(22):11898. doi: 10.3390/ijms252211898 (PMC11593337; doi:10.3390/ijms252211898)
Supplement: Supplementary file 1 [file ijms-25-11898-s001.zip]

Archive with 1 entries (1 files):
- ijms-3238593-supplementary.pptx
